# Supplementary material for: Incidence and Outcomes of Hemorrhagic Stroke among Adults in Spain (2016–2018) According to Sex: A Retrospective, Cohort, Observational, Propensity Score Matched Study
Source: J Clin Med. 2021 Aug 23;10(16):3753. doi: 10.3390/jcm10163753 (PMC8397207; doi:10.3390/jcm10163753)
Supplement: Supplementary file 1 [file jcm-10-03753-s001.zip]

Archive with 1 entries (1 files):
- jcm-1313995-supplementary.pdf
